# Supplementary material for: Sex Differences in Neoplastic Progression in Barrett’s Esophagus: A Multicenter Prospective Cohort Study
Source: Cancers (Basel). 2022 Jul 1;14(13):3240. doi: 10.3390/cancers14133240 (PMC9264818; doi:10.3390/cancers14133240)
Supplement: Supplementary file 1 [file cancers-14-03240-s001.zip]

Archive with 1 entries (1 files):
- cancers-1722215-supplementary.pdf
